# Supplementary material for: SlMDH3 Interacts with Autophagy Receptor Protein SlATI1 and Positively Regulates Tomato Heat Tolerance
Source: Int J Mol Sci. 2024 Jun 26;25(13):7000. doi: 10.3390/ijms25137000 (PMC11241746; doi:10.3390/ijms25137000)
Supplement: Supplementary file 1 [file ijms-25-07000-s001.zip]

Archive with 1 entries (1 files):
- ijms-3049415-supplementary.pdf
